# Supplementary material for: Genetic stabilization of attenuated oral vaccines against poliovirus types 1 and 3
Source: Nature. 2023 Jun 14;619(7968):135–42. doi: 10.1038/s41586-023-06212-3 (PMC10322712; doi:10.1038/s41586-023-06212-3)
Supplement: Supplementary file 2 — Source Data Fig. 1 [file 41586_2023_6212_MOESM2_ESM.xlsx]

## Sheet: Fig.1b
Hours	Sabin 1			Sabin 2			Sabin 3			nOPV1*			nOPV3*			nOPV2*
0	5.34	5.5	5.34	5.38	4.86	5.21	5.81	5.62	5.59	5.56	5.56	5.5	5.69	5.43	5.45	5.31	5	4.86
2	5.14	4.94	5.23	5	5.27	4.81	5.36	5.55	6	5.62	5.69	5.38	5.45	5.55	5.5	4.86	4.72	5
4	5.38	4.93	4.86	5.14	5.14	5.45	5.56	5.31	5.45	5.38	5.31	5.34	5.67	5.3	5.45	4.55	4.65	4.55
6	5.6	5.44	5.14	6.16	5.59	5.5	6.31	5.43	5.62	5.67	5.64	5.86	6.23	6.43	6.64	5.08	5.62	5.55
8	7.28	7.31	6.86	7.37	7.31	7.4	6.86	6.62	6.55	7.48	7.54	7.6	7.6	7.86	7.86	7.28	7	6.75
10	7.67	7.55	7.77	7.67	7.75	7.67	7.93	7.72	7.55	8.14	7.81	8	8.38	8.25	7.72	7.75	7.55	7.6
12	8.21	7.69	7.75	7.69	7.78	7.55	8.38	8.38	8	7.75	8.21	8.16	8.31	8.36	8.36	7.49	7.34	7.6
24	8.5	9.23	9.08	8.45	8.33	8.16	8.92	8.75	8.75	8.86	8.67	8.55	8.62	8.62	8.86	7.81	7.86	8

## Sheet: Fig.1c
	Sabin 1			Sabin 2			Sabin 3			nOPV1			nOPV3
0hr	3.44	3.33	3.2	2.92	2.45	2.5	2.81	3.43	3.26	3.21	3.34	3.25	2.86	2.69	2.9
33C	8.67	7.86	8.1	6.55	6.5	6.5	7.6	7.81	7.75	8.69	8.72	8.68	8.36	8.33	8.3
37C	8.93	8.81	8.83	5.64	5.62	5.58	6.55	6.55	6.5	6.67	6.67	6.8	4.81224	5.4	5.2
39.5C	ND	ND	ND	ND	ND	ND	ND	ND	ND	ND	ND	ND	ND	ND	ND

## Sheet: Fig.1d
			Virus	Inoclum (log10 TCID50)	Paralysis proportion
			Sabin 1	4.1	8/8
			Sabin 1	3.1	4/8
			Sabin 1	2.1	0/8
			Sabin 1	1.1	0/8
			Sabin 2	7.9	8/8
			Sabin 2	6.9	22/32
			Sabin 2	5.9	15/32
			Sabin 2	4.9	9/32
			Sabin 2	3.9	1/8
			Sabin 2	2.9	0/8
			Sabin 3	4.2	7/8
			Sabin 3	3.2	2/8
			Sabin 3	2.2	1/8
			nOPV1	8.65	0/8
			nOPV2	8.35	0/8
			nOPV3	8.8	0/8
