# Supplementary material for: Genetic stabilization of attenuated oral vaccines against poliovirus types 1 and 3
Source: Nature. 2023 Jun 14;619(7968):135–42. doi: 10.1038/s41586-023-06212-3 (PMC10322712; doi:10.1038/s41586-023-06212-3)
Supplement: Supplementary file 3 — Source Data Fig. 2 [file 41586_2023_6212_MOESM3_ESM.xlsx]

## Sheet: Fig.2d
		Sabin 1, Sabin 3, nOPV1, nOPV3 p0's	see above
		S1 p10	1.4	0/8
		S1 p10	2.4	6/8
		S1 p10	3.4	7/7
		S3 p10	0.9	0/8
		S3 p10	1.9	6/8
		S3 p10	2.9	8/8
		nOPV1 p10	8.4	2/8
		nOPV1 p10	7.4	0/8
		nOPV3 p10	8	0/8
