# Supplementary material for: Genetic stabilization of attenuated oral vaccines against poliovirus types 1 and 3
Source: Nature. 2023 Jun 14;619(7968):135–42. doi: 10.1038/s41586-023-06212-3 (PMC10322712; doi:10.1038/s41586-023-06212-3)
Supplement: Supplementary file 4 — Source Data Fig. 3 [file 41586_2023_6212_MOESM4_ESM.xlsx]

## Sheet: Fig.3c
	Virus	Inoclum (log10 TCID50)	Paralysis proportion
	Sabin 1	See Fig.1d
	S1/480A	3	8/8
	S1/480A	2	5/8
	S1/480A	1	2/8
	S1/480A	0	0/8
	Mahoney	2.9	8/8
	Mahoney	1.9	14/16
	Mahoney	0.9	7/16
	Mahoney	-0.1	4/16
	Mahoney	-1.1	0/8
	nOPV1	see Fig.1d
	nOPV1 without cre relocation, HiFi orRec	6.9	8/8
	nOPV1 without cre relocation, HiFi orRec	5.9	5/8
	nOPV1 without cre relocation, HiFi orRec	4.9	3/8
	nOPV1 without cre relocation, HiFi orRec	3.9	3/8
	nOPV1 123C/181G/215C	6.3	8/8
	nOPV1 123C/181G/215C	5.3	5/8
	nOPV1 123C/181G/215C	4.3	5/8
	nOPV1 123C/181G/215C	2.3	2/8
	nOPV1/MahP1	8	4/8
	nOPV1/MahP1	7	4/8
	nOPV1/MahP1	6	1/8
	nOPV1/MahP1	5	0/8
	nOPV1/123C/459C/MahP1	4	8/8
	nOPV1/123C/459C/MahP1	3	4/8
	nOPV1/123C/459C/MahP1	2	1/8
	nOPV1/123C/459C/MahP1	1	0/8
	nOPV1/5'rev	3.9	8/8
	nOPV1/5'rev	2.9	6/8
	nOPV1/5'rev	1.9	2/8
	nOPV1/5'rev	0.9	0/8
	nOPV1/5'rev/MahP1	2.6	6/8
	nOPV1/5'rev/MahP1	1.6	5/8
	nOPV1/5'rev/MahP1	0.6	2/8
	nOPV1/5'rev/MahP1	-0.4	0/8

## Sheet: Fig.3d
		Virus	Inoclum (log10 TCID50)	Paralysis proportion
		Sabin 3	See Fig.1d
		S3/472C	2.9	8/8
		S3/472C	1.9	8/8
		S3/472C	0.9	2/8
		S3/472C	-0.1	0/8
		Leon	2.5	8/8
		Leon	1.5	7/8
		Leon	0.5	4/8
		Leon	-0.5	0/8
		nOPV3	see Fig. 1d
		nOPV3 without Rec	8	0/8
		nOPV3 123C/181G/215C	8.7	6/8
		nOPV3 123C/181G/215C	7.7	4/8
		nOPV3/LeonP1	8	0/8
		nOPV3/LeonP1	7	0/8
		nOPV3/LeonP1	6	0/8
		nOPV3/123C/459C/LeonP1	5.2	4/8
		nOPV3/123C/459C/LeonP1	4.2	1/8
		nOPV3/123C/459C/LeonP1	3.2	0/8
		nOPV3/5'rev	6.2	3/8
		nOPV3/5'rev	5.2	0/8
		nOPV3/5'rev	4.2	1/8
		nOPV3/5'rev/LeonP1	5.35	7/8
		nOPV3/5'rev/LeonP1	4.35	5/8
		nOPV3/5'rev/LeonP1	3.35	3/8
		nOPV3/5'rev/LeonP1	2.35	1/8
