# Supplementary material for: Genetic stabilization of attenuated oral vaccines against poliovirus types 1 and 3
Source: Nature. 2023 Jun 14;619(7968):135–42. doi: 10.1038/s41586-023-06212-3 (PMC10322712; doi:10.1038/s41586-023-06212-3)
Supplement: Supplementary file 5 — Source Data Fig. 4 [file 41586_2023_6212_MOESM5_ESM.xlsx]

## Sheet: Fig.4b
Sabin 1 (107 n=8)	Sabin 1 (106 n=8)	Sabin 1 (105 n=10)	Sabin 1 (104 n=10)	CTRL Serum	nOPV1 (107 n=10)	nOPV1 (106 n=10)	nOPV1 (105 n=10)	nOPV1 (104 n=10)
2048	248	2048	64	32	64	256	64	53
32	64	2048	32	128	64	512	32	16
32	32	4096	4096	64	2048	64	64	32
128	64	32	2048	128	2048	512	256	32
1024	1024	32	2048	128	1024	32	32	64
2048	512	256	16	128	128	512	32	64
32	4096	1024	64	32	128	1024	8	32
32	1024	512	256	32	512	256	64	32
		64	1024	32	32	32	32	64
		64	64	32	32	512	2048	32

## Sheet: Fig.4c
Sabin 3 (106 n=9)	Sabin 3 (105 n=10)	Sabin 3 (104 n=10)	CTRL Serum	nOPV3 (107 n=10)	nOPV3 (106 n=10)	nOPV3 (105 n=10)	nOPV3 (104 n=10)
512	128	256	32	512	128	16	64
32	64	64	128	128	64	512	32
256	64	64	64	256	32		16
64	128	64	128	128	128	32	16
256	32	32	128	128	128	256	64
128	128	16	128	512	2048		32
64	64	64	32	128	1024	64	32
32	64	32	32	16	1024	64
32	16	256	32	512	64	256	32
	32	32	32	64	64		32
