# Supplementary material for: Genetic stabilization of attenuated oral vaccines against poliovirus types 1 and 3
Source: Nature. 2023 Jun 14;619(7968):135–42. doi: 10.1038/s41586-023-06212-3 (PMC10322712; doi:10.1038/s41586-023-06212-3)
Supplement: Supplementary file 6 — Source Data Fig. 5 [file 41586_2023_6212_MOESM6_ESM.xlsx]

## Sheet: Fig.5a
Against	bivalent Sabin
Sabin1	1024	256	64	256	64	512	2048	128	256	64	256
Sabin2
Sabin3	16	256	32	64	32	128	64	128	16	128	64
Against	bivalent nOPV
Sabin1	1024	32	256	512	256	64	128	64	32	64	8	256	8
Sabin2
Sabin3	64	128	128	32	64	64	128	16	32	64	128	32	32	32	64	32
Against	Control serum
Sabin1	128	128	128	128	128	64
Sabin2	64	64	64	128	64	64
Sabin3	1024	2048	1024	1024	4096	2048

## Sheet: Fig.5b
Against	trivalent Sabin
Sabin1	2048	2048	1024	1024	512	4096	128	1024	512	4096	1024	256	1024	512	128	32	1024
Sabin2	128	64	64	64	128	64	512	128	512	128	512	256	512	256	64
Sabin3	16	16	64	128	128	64	32	256	32	32	64	128	128
Against	trivalent nOPV
Sabin1	128	512	64	8	64	128	64	256	128	512	32	64	32	512	512	64	64	8	64	256	64	256	2048	512	256
Sabin2	128	1024	1024	512	128	512	64	128	512	256	512	512	512	512	256	512	128	512	1024	512	256	512	512	512	256
Sabin3	128	512	16	64	1024	64	256	32	128	128	512	32	64	512	32	16	64	128	128	32	32	8	512	32	8
Against	Control serum
Sabin1	128	128	128	128	128	64
Sabin2	64	64	64	128	64	64
Sabin3	1024	2048	1024	1024	4096	2048
