# Supplementary material for: Genetic stabilization of attenuated oral vaccines against poliovirus types 1 and 3
Source: Nature. 2023 Jun 14;619(7968):135–42. doi: 10.1038/s41586-023-06212-3 (PMC10322712; doi:10.1038/s41586-023-06212-3)
Supplement: Supplementary file 7 — Source Data Extended Data Fig. 1 [file 41586_2023_6212_MOESM7_ESM.xlsx]

## Sheet: Ts
				37	37.5	38	38.5	39	39.5	40
		Sabin 1		0	0	0.4	2.6	3.3
		S2/cre5/S15domV/S1P1/rec1/hifi3		0	0	0.4	1.7	3.7
		S2/S15domV/S1P1		0	0	0.3	1.7	3.2
		Sabin 3		0	0	0.1	0.3	3
		S2/cre5/S15domV/S3P1/rec1/hifi3		0	0	0.2	0.4	2.6
		S2/S15domV/S3P1		0	0	0.4	0.6	3.9
		Sabin 2		0			0	0.2	0.3	1.5
		S2/cre5/S15domV/rec1/hifi3		0			0	0.4	1.4	5.6
		S2/S15domV		0			0	0.1	0.1	0.8
