# Supplementary material for: Genetic stabilization of attenuated oral vaccines against poliovirus types 1 and 3
Source: Nature. 2023 Jun 14;619(7968):135–42. doi: 10.1038/s41586-023-06212-3 (PMC10322712; doi:10.1038/s41586-023-06212-3)
Supplement: Supplementary file 8 — Source Data Extended Data Fig. 2 [file 41586_2023_6212_MOESM8_ESM.xlsx]

## Sheet: ExFig.S2b
Sabin 1
	dpi	1x107 (7X)	1x106 (7X)	1x105 (6X)	1x104 (6X)	1x103 (8X)	Mock (6X)
	4	1	1
	4	1	1
	4	1
	5	1	1	1
	5	1	1
	5	1	1
	5		1
	6	1	1	1
	6			1
	7			1	1
	7			1
	7			1
	8					1
	8					1
	10				1	1
	10				1	1
	12				1
	14				0	1
	14				0	0
	14					0
	14					0
	21				0	0	0
	21				0	0	0
	21					0	0
	21						0
	21						0
	21						0

## Sheet: ExFig.2c
nOPV1
	dpi	1x107 (8X)	1x106 (8X)	1x105 (8X)	Mock (6X)
	6	1	0	0
	10	1	0	0
	21	0	0	0	0
	21	0	0	0	0
	21	0	0	0	0
	21	0	0	0	0
	21	0	0	0	0
	21	0	0	0	0
	21		0	0
	21		0	0

## Sheet: ExFig.2d
Sabin 3
	dpi	1x107 (5X)	1x106 (5X)	1x105 (6X)	1x104 (6X)	Mock (6X)
	12	1	1
	12	1
	13	1
	16			1
	21	0	0	0	0	0
	21	0	0	0	0	0
	21		0	0	0	0
	21		0	0	0	0
	21			0	0	0
	21				0	0

## Sheet: ExFig.2e
nOPV3
	dpi	1x107 (8x)	1x106 (8X)	1x105 (8X)	Mock (6X)
	21	0	0	0	0
	21	0	0	0	0
	21	0	0	0	0
	21	0	0	0	0
	21	0	0	0	0
	21	0	0	0	0
	21	0	0	0
	21	0	0	0
	21	0	0	0
