# Supplementary material for: Genetic stabilization of attenuated oral vaccines against poliovirus types 1 and 3
Source: Nature. 2023 Jun 14;619(7968):135–42. doi: 10.1038/s41586-023-06212-3 (PMC10322712; doi:10.1038/s41586-023-06212-3)
Supplement: Supplementary file 9 — Source Data Extended Data Fig. 4 [file 41586_2023_6212_MOESM9_ESM.xlsx]

## Sheet: Antigenicity
Type 1
		IPV	Sabin 1	nOPV1-c1
237	20	2.487	2.276	2.856
	40	1.565	1.765	2.8905
	80	1.0975	0.881	1.5435
	160	0.2615	0.429	0.9075
		IPV	Sabin 1	nOPV1-c1
234	20	2.4875	2.405	2.7095
	40	1.918	1.558	2.2325
	80	0.9835	0.8095	1.411
	160	0.6605	0.8985	1.107
		IPV	Sabin 1	nOPV1-c1
424	20	-0.0215	2.0855	2.6055
	40	-0.09	1.4295	1.98
	80	-0.096	0.8545	1.393
	160	-0.145	0.46	0.858
		IPV	Sabin 1	nOPV1-c1
955	20	1.1975	1.4355	3.0325
	40	0.766	0.8875	2.197
	80	0.4395	0.5265	1.4715
	160	0.2685	0.3535	0.9445
Type 3
		IPV	Sabin 3	nOPV3-c1
520	20	2.213	1.9695	2.701
	40	1.4605	1.1955	2.093
	80	0.8275	0.7015	1.382
	160	0.426	0.357	0.844
		IPV	Sabin 3	nOPV3-c1
883	20	2.181	2.128	2.8825
	40	1.1835	1.2765	2.1455
	80	0.465	0.605	1.206
	160	0.122	0.236	0.7875
		IPV	Sabin 3	nOPV3-c1
877	20	2.284	2.254	2.7505
	40	1.467	1.4535	2.2435
	80	0.858	0.853	1.5085
	160	0.429	0.462	0.975
1281		IPV	Sabin 3	nOPV3-c1
	20	2.1845	2.839	3.0175
	40	1.5335	2.4105	2.852
	80	0.9495	1.821	2.509
	160	0.509	1.058	1.778
